# Supplementary material for: Analysis of metabolic rewiring in MDR1-overexpressing drug-resistant glioblastoma
Source: Front Pharmacol. 2026 Apr 1;17:1760920. doi: 10.3389/fphar.2026.1760920 (PMC13079282; doi:10.3389/fphar.2026.1760920)
Supplement: Supplementary file 1 [file Table1.xlsx]

## Sheet: Metaboanalyst Matrix
Sample	LN-229-EV-1	LN-229-EV-2	LN-229-EV-3	LN-229-MDR-1	LN-229-MDR-2	LN-229-MDR-3
Label	LN-229-EV	LN-229-EV	LN-229-EV	LN-229-MDR1	LN-229-MDR1	LN-229-MDR1
N-Methyl-DL-Alanine	22908260	25170050	17904000	14213080	3414505	29672970
beta-Hydroxybutyric acid	23125350	25360200	17986260	30192310	5262714	19865920
Malonic acid	61158.8	2493	2868.5	872261600	1089920000	174053
2-OXOPENTANOIC ACID TRIMETHYLSILYL ESTER	139282	22425	808	890003900	979170400	965515
Methylmalonic acid	331916	420402	362197	22173350	18423800	16787440
L-Norvaline	1533319	651435	1288433	86245450	11550370	92584.8
urea	30695.4	44231.9	21376.8	680880	839853	416604
L-Leucine	1549237	1592262	4020994	3818232	30527.8	97370.4
Glycerol	917111	1314626	5569274	65769640	30228610	18659100
Succinic acid	9242059	8526010	10287140	16923400	1260361	97539960
Phosphate	2794919	136005200	175104100	1338379000	1672905000	104472100
Isoleucine	857839	637816	817807	1622618	1989629	75526.5
L-Norleucine	210690	236816	101236	31708780	1277989	63329.2
Proline	363319	328585	269155	1054306	276364	67882.9
Glycine	3716479	35739.8	577090	941288200	755043000	38037840
Fumaric acid	52547.6	57725.6	39103.8	179291100	29739210	3722733
3-Aminopropionitrile	1885.81	3384.5	2929.88	13166180	3070864	89227.6
L-Alanine	3069082	3738873	3742043	400550900	48177300	28345130
Glutaric acid	3139391	3790477	3813844	416890300	143793900	28858850
DL-Allothreonine	27804670	24932280	29590630	237599100	73134610	972943
beta-Alanine	11408	5976.25	11848.8	11249130	2891244	175929
N-Acetyl-DL-serine	1609491	1480367	1641369	27432160	23749520	4738235
Pyrrolidonecarboxylic acid	1388517	985582	610603	1806900	1013653	210538
meso-Erythritol	7154.5	22366.6	1460.56	8635864	2454671	623594
L-Aspartic acid	5618408	5865680	7372869	26848.1	43840.2	27293.6
Pyroglutamic acid	82359840	86707660	76236460	1483630	1396720	882960
L-5-Oxoproline	96174820	94737780	100257500	43688760	3168151	1663706
Cytosine	332434	281831	790839	42980.9	50095.4	44394.7
TRIDECANE	1150833	1250165	967271	70590370	42505170	6364394
Threonic acid	30560.6	28257.9	41954.1	4219280	1873320	306327
Phenylpyruvic acid	34583.4	47292.8	42067.4	10931950	13809140	1121889
L-Glutamic acid	3782490	3184803	3703067	96951250	32802360	7560812
diethyl phthalate	4267.44	5603.75	3698.19	824246	4256761	242543
Hypotaurine	575.5	2512.38	57511.3	2461604	758544	73094.4
Lauric acid	14470.6	19310.7	20192.1	3964459	3153211	528479
heptadecane	4468561	5111634	3622189	199137200	104310200	19083450
ribonic acid	20882960	20365.4	13569300	423978700	336517800	71021970
Ribitol	15035270	19810110	7467234	891023800	762886700	57955930
3-phosphoglycerate	40891980	1185588	41741900	649359400	422065800	12545050
Isocitric acid	996411	1233772	803110	650767700	422594900	4047354
O-Phosphoethanolamine	1891084	1329109	2306111	1078653	5802636	1600450
Citric acid	3239.56	5682.94	3543.44	2440021	1455923	153855
Myristic acid	1849655	1570826	2014768	45100420	35868660	21332940
D-Fructose	3319334	2776280	3391347	150140000	74897580	23750480
quinic acid	135843	117631	100264	966335	716362	208795
L-Ascorbic acid	824035	658334	792410	30257260	17358860	6653782
Psicose_2_major+Tagatose_2	253924	881457	241539	12061830	20387230	1857328
Fructose	105886	263935	72303.9	5765892	8923136	635309
N-METHYLDODECANAMIDE	8359908	10077050	6326605	256797500	161944800	19202840
HEPTADECANE	171925	5206651	4028630	128001300	76724030	15584060
14-METHYLPENTADECANOIC ACID METHYL ESTER	1398995	1790301	1607025	36873190	27079150	6524196
Glucose	3696375	26189880	1655645	23456150	100871800	3116459
D-Galactosamine	3911188	19911750	2352680	8981237	303254600	13921960
D-Galacturonic acid	466100	1798432	350886	24331320	55075550	2922220
Galactose_2+Glucose_2	197978	997698	89842.3	3813905	9781175	487493
1-Hexadecanol	92766.4	61076.7	74480.5	4819429	3278665	3256641
Mannitol	58462.8	89420.4	178474	2483736	2038575	1715610
Palmitic acid(16:0)	124083500	121881200	122992300	8.03125	8.03125	46635660
DODECANEDIOIC ACID BIS(TRIMETHYLSILYL) EST	257011	71959160	69965240	726726300	583396100	394358000
2-METHYLPENTADECANOIC ACID TRIMETHYLSILYLESTER	267806	262364	211913	472732700	432485900	1003598
Myo-Inositol	1031226	981359	852453	36892540	23058670	5535722
Inositol	117975100	117513800	119254800	1072865000	1023961000	562233300
Heptadecanic acid	111808	95375.8	110684	4675514	2816596	1569851
Octadecanol	699460	374940	660158	8216858	4216797	4727891
Oleic acid	2971223	2542546	5506729	833611	9574301	155639400
Stearic acid	300762000	287646300	269065400	455185500	113088100	2147732
Spermidine	27441190	26067250	24770950	189145900	49950430	333667
TRIMETHYLSILYL OCTADECANOATE	150845500	153376000	804276	1122208000	1122397000	732436000
hexacosane	883534	2172211	549716	27440110	22345770	6760752
TRICOSANE	1021132	1180784	1078064	63538200	65818920	21011470
HEPTACOSANE	81187.6	361381	78562.9	10608300	6810829	1728203
Maltotriose	2523984	2673594	4495329	6602309	6601359	1925540
2-6-10-15-19-23-PENTAMETHYL-2-6-18-22-TETRACOSATETRAEN-10-15-DIOL	4224674	2188621	3852815	130760200	54179320	20711780

## Sheet: OPLSDA Score
	Score (t1)	OrthoScore (to1)
LN-229-EV-1	-8.6592	1.4634
LN-229-EV-2	-8.952	-0.38761
LN-229-EV-3	-8.8178	-1.0757
LN-229-MDR-1	8.259	5.1392
LN-229-MDR-2	9.3648	4.5108
LN-229-MDR-3	8.8053	-9.65

## Sheet: OPLSDA VIP
	V1	V2
L-Aspartic acid	2.09602	0.125278
Pyroglutamic acid	1.99941	0.494222
Palmitic acid(16:0)	1.94517	2.41509
Malonic acid	1.77852	2.23465
L-5-Oxoproline	1.77804	0.0191806
2-OXOPENTANOIC ACID TRIMETHYLSILYL ESTER	1.77414	1.78047
L-Leucine	1.59098	0.0147057
Cytosine	1.57737	0.235484
Stearic acid	1.55139	1.12648
Fumaric acid	1.49023	0.477171
3-Aminopropionitrile	1.45129	1.0803
Glycine	1.4321	0.594882
meso-Erythritol	1.36994	0.089698
Citric acid	1.30184	0.345945
diethyl phthalate	1.29867	0.0707859
Pyrrolidonecarboxylic acid	1.27635	0.0629447
Proline	1.25841	0.31294
N-Methyl-DL-Alanine	1.24156	1.52148
Isoleucine	1.23774	0.763699
beta-Alanine	1.23183	0.841482
beta-Hydroxybutyric acid	1.23117	1.15052
Spermidine	1.21001	1.69069
Phenylpyruvic acid	1.20882	0.208604
2-METHYLPENTADECANOIC ACID TRIMETHYLSILYLESTER	1.16032	1.83901
Lauric acid	1.15252	0.0539775
DL-Allothreonine	1.1136	1.46684
Maltotriose	1.10871	0.489502
O-Phosphoethanolamine	1.0394	0.833903
Isocitric acid	0.992083	1.52084
Hypotaurine	0.927088	0.383317
Succinic acid	0.839525	2.17018
Threonic acid	0.837133	0.227912
Methylmalonic acid	0.826228	1.18582
TRICOSANE	0.815143	0.67832
1-Hexadecanol	0.813027	1.11983
ribonic acid	0.811348	0.000258226
Glutaric acid	0.76222	0.116598
HEPTACOSANE	0.732321	0.321677
quinic acid	0.722513	0.349063
TRIDECANE	0.635925	0.190836
Glucose	0.603531	0.416644
Heptadecanic acid	0.57932	0.940634
DODECANEDIOIC ACID BIS(TRIMETHYLSILYL) EST	0.54798	1.04624
Fructose	0.544353	0.367575
HEPTADECANE	0.534577	0.367858
L-Norvaline	0.509966	2.10262
D-Fructose	0.497673	0.520862
Oleic acid	0.4599	2.56189
D-Galacturonic acid	0.459892	0.360384
L-Ascorbic acid	0.457998	0.744854
L-Alanine	0.4521	0.311256
TRIMETHYLSILYL OCTADECANOATE	0.450081	0.455933
Myo-Inositol	0.429018	0.386519
urea	0.428801	1.03647
L-Glutamic acid	0.414594	0.0582056
heptadecane	0.413124	0.0758289
Psicose_2_major+Tagatose_2	0.406889	0.0672602
Mannitol	0.383918	1.36856
Inositol	0.373704	1.18097
Myristic acid	0.317071	1.19431
N-Acetyl-DL-serine	0.299327	0.422543
D-Galactosamine	0.297055	0.43394
L-Norleucine	0.265526	1.72809
2-6-10-15-19-23-PENTAMETHYL-2-6-18-22-TETRACOSATETRAEN-10-15-DIOL	0.254333	0.551828
Glycerol	0.25142	1.00623
hexacosane	0.222997	0.631418
Octadecanol	0.131529	1.341
Phosphate	0.109764	0.0158963
Galactose_2+Glucose_2	0.0953871	0.395853
N-METHYLDODECANAMIDE	0.0639763	0.5958
14-METHYLPENTADECANOIC ACID METHYL ESTER	0.0269483	0.709746
3-phosphoglycerate	0.00673946	1.01602

## Sheet: T-test
	t.stat	p.value	#NAME?	FDR
Lauric acid	-20.577	3.2947e-05	4.4822	0.0011861
Citric acid	-13.019	0.0002009	3.697	0.0036162
Phenylpyruvic acid	-9.7267	0.00062558	3.2037	0.0064345
Fumaric acid	-7.5096	0.0016827	2.774	0.012116
TRIDECANE	-7.0486	0.002136	2.6704	0.013981
Glutaric acid	-5.964	0.0039692	2.4013	0.02111
Threonic acid	-5.9095	0.0041048	2.3867	0.02111
diethyl phthalate	-4.8744	0.0081937	2.0865	0.036871
meso-Erythritol	-4.7186	0.0091809	2.0371	0.038586
3-Aminopropionitrile	-4.3677	0.01199	1.9212	0.041107
beta-Alanine	-4.097	0.014889	1.8271	0.048729
L-Leucine	4.5127	0.010718	1.9699	0.038586
quinic acid	4.5238	0.010627	1.9736	0.038586
Stearic acid	4.6171	0.009903	2.0042	0.038586
Isoleucine	5.0507	0.0072277	2.141	0.034693
Maltotriose	6.2079	0.0034258	2.4652	0.020555
L-5-Oxoproline	8.5467	0.0010288	2.9877	0.0082304
Proline	8.9451	0.0008639	3.0635	0.0077751
Pyrrolidonecarboxylic acid	9.9218	0.00057935	3.2371	0.0064345
Cytosine	11.08	0.00037737	3.4232	0.0054341
Pyroglutamic acid	13.264	0.0001867	3.7288	0.0036162
L-Aspartic acid	38.621	2.6849e-06	5.5711	0.00019331

## Sheet: Volcano plot analysis
	FC	log2(FC)	p.ajusted	#NAME?
L-Aspartic acid	0.00033705	-11.535	0.00019331	3.7137
Lauric acid	3.8138	1.9312	0.0011861	2.9259
Pyroglutamic acid	0.00093355	-10.065	0.0036162	2.4417
Citric acid	7.4745	2.902	0.0036162	2.4417
Cytosine	0.0061859	-7.3368	0.0054341	2.2649
Pyrrolidonecarboxylic acid	0.03122	-5.0014	0.0064345	2.1915
Phenylpyruvic acid	4.8181	2.2685	0.0064345	2.1915
Proline	0.035377	-4.8211	0.0077751	2.1093
L-5-Oxoproline	0.0033282	-8.231	0.0082304	2.0846
Fumaric acid	26.142	4.7083	0.012116	1.9167
Maltotriose	0.054471	-4.1984	0.020555	1.6871
Isoleucine	0.028839	-5.1159	0.034693	1.4598
diethyl phthalate	10.066	3.3314	0.036871	1.4333
L-Leucine	0.0083187	-6.9094	0.038586	1.4136
Stearic acid	0.0098666	-6.6632	0.038586	1.4136
meso-Erythritol	13.146	3.7166	0.038586	1.4136
quinic acid	0.1981	-2.3357	0.038586	1.4136
3-Aminopropionitrile	29.539	4.8845	0.041107	1.3861
beta-Alanine	7.3475	2.8773	0.048729	1.3122

## Sheet: Enrichment Analysis
	Total Cmpd	Hits	Statistic Q	Expected Q	Raw p	FDR
Nicotinate and nicotinamide metabolism	15	1	99.733	20	2.6849e-06	8.416e-05
Histidine metabolism	16	2	95.924	20	4.1054e-06	8.416e-05
Arginine biosynthesis	14	4	88.882	20	9.2845e-06	0.00012689
Pantothenate and CoA biosynthesis	20	2	94.034	20	5.518e-05	0.0005656
beta-Alanine metabolism	21	3	84.516	20	6.9616e-05	0.00057085
Alanine, aspartate and glutamate metabolism	28	6	77.41	20	0.00012202	0.00083382
Phenylalanine metabolism	8	1	95.944	20	0.00062558	0.0032061
Phenylalanine, tyrosine and tryptophan biosynthesis	4	1	95.944	20	0.00062558	0.0032061
Tyrosine metabolism	42	1	93.377	20	0.0016827	0.0068992
Pyruvate metabolism	23	1	93.377	20	0.0016827	0.0068992
Valine, leucine and isoleucine biosynthesis	8	2	84.668	20	0.0019118	0.0071257
Glutathione metabolism	28	4	69.844	20	0.0025618	0.0087529
Valine, leucine and isoleucine degradation	39	3	79.485	20	0.0038058	0.012003
Glyoxylate and dicarboxylate metabolism	31	4	70.387	20	0.010222	0.029937
Pyrimidine metabolism	39	1	80.756	20	0.014889	0.040698
Arginine and proline metabolism	36	3	72.006	20	0.016785	0.043011
Citrate cycle (TCA cycle)	20	4	66.422	20	0.019463	0.046941
Biosynthesis of unsaturated fatty acids	36	3	56.368	20	0.024117	0.054934
Fatty acid biosynthesis	47	4	65.118	20	0.032759	0.070691
Porphyrin metabolism	31	2	63.952	20	0.039616	0.07727
Glycerophospholipid metabolism	36	1	66.152	20	0.049012	0.07727
Sphingolipid metabolism	32	1	66.152	20	0.049012	0.07727
Primary bile acid biosynthesis	46	1	65.832	20	0.050016	0.07727
Glycine, serine and threonine metabolism	33	1	65.832	20	0.050016	0.07727
Lipoic acid metabolism	28	1	65.832	20	0.050016	0.07727
Fatty acid elongation	38	1	65.558	20	0.050885	0.07727
Fatty acid degradation	39	1	65.558	20	0.050885	0.07727
Ascorbate and aldarate metabolism	9	1	61.115	20	0.066244	0.093656
Inositol phosphate metabolism	30	1	61.115	20	0.066244	0.093656
Fructose and mannose metabolism	20	1	59.524	20	0.07234	0.095676
Amino sugar and nucleotide sugar metabolism	42	1	59.524	20	0.07234	0.095676
Propanoate metabolism	21	2	49.81	20	0.083489	0.10697
Butanoate metabolism	15	3	47.026	20	0.11346	0.14096
Nitrogen metabolism	6	1	47.266	20	0.13122	0.15824
Taurine and hypotaurine metabolism	8	1	40.261	20	0.17595	0.20612
Starch and sucrose metabolism	18	2	34.539	20	0.20852	0.23748
Galactose metabolism	27	4	29.614	20	0.23275	0.25791
Selenocompound metabolism	20	1	31.463	20	0.24687	0.26636
Neomycin, kanamycin and gentamicin biosynthesis	2	1	27.138	20	0.28927	0.30411
Purine metabolism	70	1	25.248	20	0.30972	0.31747
Glycerolipid metabolism	16	1	7.7828	20	0.59239	0.59239

## Sheet: Pathway Results
Pathway Name	Total Cmpd	Hits	Raw p	FDR	Impact	Associated Metabolites
Alanine, aspartate and glutamate metabolism	28	6	0.00012202	0.0008745	0.42308	Down
beta-Alanine metabolism	21	3	6.96e-05	0.0005987	0.39925	UP
Phenylalanine metabolism	8	1	0.00062558	0.0033625	0.2619	UP
Citrate cycle (TCA cycle)	20	4	0.019463	0.049231	0.1979	UP
Glyoxylate and dicarboxylate metabolism	32	4	0.010222	0.031398	0.16333	UP
Glutathione metabolism	28	4	0.0025618	0.0091798	0.12267	UP
Arginine biosynthesis	14	4	9.28e-06	0.00013308	0.12234	Down

## Sheet: Biomarker Analysis
	Rank Freq.	Importance	LN-229-EV	LN-229-MDR1
Lauric acid	1	0.000729049	Low	High
Pyrrolidonecarboxylic acid	1	0.000725294	High	Low
L-Aspartic acid	1	0.000718143	High	Low
Citric acid	1	0.00071615	Low	High
Pyroglutamic acid	1	0.000716037	High	Low
Proline	1	0.000704922	High	Low
Phenylpyruvic acid	0.94	0.00072545	Low	High
L-5-Oxoproline	0.94	0.000711061	High	Low
Cytosine	0.86	0.000693709	High	Low
Threonic acid	0.68	0.000678996	Low	High
TRIDECANE	0.66	0.000670671	Low	High
Fumaric acid	0.62	0.000675881	Low	High
diethyl phthalate	0.62	0.000668946	Low	High
Glutaric acid	0.62	0.000663732	Low	High
Maltotriose	0.58	0.000653632	High	Low
Isoleucine	0.48	0.000637601	High	Low
L-Leucine	0.46	0.000638443	High	Low
Stearic acid	0.42	0.000631675	High	Low
L-Alanine	0.42	0.000368835	Low	High
N-Methyl-DL-Alanine	0.38	0.000514118	High	Low
Palmitic acid	0.38	0.000509581	High	Low
Isocitric acid	0.38	0.000444852	Low	High
2-METHYLPENTADECANOIC ACID TRIMETHYLSILYLESTER	0.38	0.000437534	Low	High
quinic acid	0.36	0.000648199	High	Low
beta-Hydroxybutyric acid	0.32	0.000593047	High	Low
Spermidine	0.32	0.000514011	High	Low
Methylmalonic acid	0.32	0.000513962	Low	High
meso-Erythritol	0.28	0.000604275	Low	High
HEPTACOSANE	0.26	0.000410532	Low	High
2-OXOPENTANOIC ACID TRIMETHYLSILYL ESTER	0.24	0.000524203	Low	High
DL-Allothreonine	0.24	0.000520209	High	Low
3-Aminopropionitrile	0.22	0.000622589	Low	High
beta-Alanine	0.22	0.000615557	Low	High
heptadecane	0.2	0.000528127	Low	High
Phosphate	0.2	0.000291882	High	Low
Glycine	0.18	0.000535906	Low	High
Glucose	0.16	0.000323449	High	Low
Hypotaurine	0.12	0.000382014	Low	High
Malonic acid	0.08	0.000492343	Low	High
1-Hexadecanol	0.08	0.000480604	Low	High
Myo-Inositol	0.08	0.00045878	Low	High
Inositol	0.06	0.000234205	High	Low
3-phosphoglycerate	0.06	0.000176668	High	Low
Octadecanol	0.06	0.000156146	High	Low
TRICOSANE	0.04	0.000576786	Low	High
O-Phosphoethanolamine	0.04	0.000516959	High	Low
L-Glutamic acid	0.04	0.000366602	High	Low
